# Supplementary material for: Deciphering the Association among Pathogenicity, Production and Polymorphisms of Capsule/Melanin in Clinical Isolates of Cryptococcus neoformans var. grubii VNI
Source: J Fungi (Basel). 2022 Feb 28;8(3):245. doi: 10.3390/jof8030245 (PMC8950468; doi:10.3390/jof8030245)
Supplement: Supplementary file 1 [file jof-08-00245-s001.zip]

Archive with 3 entries (2 files):
- jof-1546291-supplementary/
- jof-1546291-supplementary/jof-1546291-supplementary.pdf
- jof-1546291-supplementary/Tables S1-S6.xlsx
