# Supplementary material for: Deciphering the Association among Pathogenicity, Production and Polymorphisms of Capsule/Melanin in Clinical Isolates of Cryptococcus neoformans var. grubii VNI
Source: J Fungi (Basel). 2022 Feb 28;8(3):245. doi: 10.3390/jof8030245 (PMC8950468; doi:10.3390/jof8030245)
Supplement: Supplementary file 1 [file jof-08-00245-s001.zip › jof-1546291-supplementary/Tables S1-S6.xlsx]

## Sheet: Table S1
	Table S1. Demographic variables of host
		C. neoformans
		Characteristics	n=23	%
		Sex
		Male	17	73.9
		Female	6	26.1
		Clinical signs
		Headache	20	87
		Fever	14	60.9
		Nausea and vomiting	15	65.2
		Mental alterations	9	39.1
		Meningeal signs	4	17.4
		Visual alterations	5	21.7
		Convulsión	5	21.7
		Cough	5	21.7
		Weightloss	1	4.3
		Risk factors
		VIH/AIDS	19	82.6
		Evans syndrome	1	4.3
		No data	3	13
		Condition
		Alive	3	13
		Dead	5	21.7
		No data	15	65.2

## Sheet: Table S2
							Table S2. Results of pathogenicity, capsule, melanin, susceptibility, MLST and demographic variables of 29 clinical isolates of C. neoformans var. grubii
															Pre and post inoculation capsular size in G. melllonella																										Susceptibility
			Demographic variables																						Capsular Induction in Intermediatete MOPS										Melanin pigmentation assay						Anphotericin B			Fluconazole			Voriconazole
		Id_isolate	Age	Sex	Department	AIDS	ST				Mortality in days		Pathogenicity		Pre			Post			Difference		Interpretation		Basal		Induction		Difference		P-value		Interpretation		Color scale		p_melanina		inter_melanin		MIC-50	Interpretation		MIC-50	Interpretation		MIC-50	Interpretation
		2257	26	Male	Antioquia	Positive	69				6		Low		0.724			1.198			0.474		High		0.819		0.822		0.003		0.2902		Low				2		Low		0.5	S		2	S		0.03	S
		2503	33	Male	N. Santander	Positive	63				4		Intermediatetete		0.8755			0.825			-0.0505		High		1.0465		1.505		0.4585		0.0002		Low				4		High		0.5	S		4	S		0.6	S
		2527	ND	ND	ND	ND	69				5		Intermediatetete		0.8			4.1355			3.3355		High		1.0265		2.2535		1.227		P<0.0001		High				0.5		Low		0.5	S		8	S		0.06	S
		2583	37	Male	Antioquia	Positive	377				3		High		0.9755			1.4075			0.432		High		1.156		1.105		-0.051		0.2203		Low				4		High		0.5	S		2	S		0.25	S
		2619	43	Male	Antioquia	Positive	377				3		High		0.819			0.9655			0.1465		High		0.819		0.7665		-0.0525		0.0823		Low				1		Low		0.5	S		8	S		0.6	S
		2642	48	Female	Antioquia	Positive	377				5		Intermediatetete		1.0285			1.813			0.7845		High		1.3715		1.7615		0.39		P<0.0001		Low				4		High		0.5	S		4	S		0.6	S
		2643	46	Male	Antioquia	Positive	69				3		High		0.717			4.1055			3.3885		High		0.825		5.7515		4.9265		P<0.0001		High				0.5		Low		0.5	S		4	S		0.25	S
		2725	39	Male	Antioquia	Positive	69				6		Low		0.565			3.432			2.867		High		0.881		4.9865		4.1055		P<0.0001		High				0.5		Low		0.5	S		2	S		0.12	S
		2746	34	Female	Valle	Positive	5				2		High		0.9			0.796			-0.104		High		1.101		0.8425		-0.2585		P<0.0001		Low				2		Low		0.5	S		4	S		0.6	S
		2779	39	Male	Antioquia	Positive	69				3		High		0.8745			1.1655			0.291		High		0.955		1.5705		0.6155		P<0.0001		High				3		Intermediatete		1	S		16	SDD		0.12	S
		2806	36	Male	Antioquia	Positive	69				5		Intermediatetete		0.717			1.6425			0.9255		High		0.819		1.7295		0.9105		P<0.0001		High				0.5		Low		0.5	S		8	S		0.06	S
		2807	30	Male	Antioquia	Positive	23				6		Low		0.6825			0.724			0.0415		Low		0.819		0.6355		-0.1835		P<0.0001		Low				4		High		0.5	S		32	SDD		1	S
		2808	31	Male	Antioquia	Positive	69				5		Intermediatetete		0.722			2.212			1.49		High		1.131		1.955		0.824		P<0.0001		High				1		Low		0.5	S		8	S		0.06	S
		2881	68	Female	Valle	Negative	298				3		High		0.702			1.4205			0.7185		Low		0.78		1.024		0.244		P<0.0001		Low				4		High		1	S		16	SDD		0.06	S
		2950	44	Male	Valle	Positive	69				3		High		0.9			2.496			1.596		High		0.944		1.885		0.941		P<0.0001		High				3		Intermediatete		0.3	S		8	S		0.06	S
		3097	21	Female	Antioquia	Positive	95				6		Low		0.722			2.3095			1.5875		High		0.8565		2.662		1.8055		P<0.0001		High				3		Intermediatete		0.5	S		4	S		0.06	S
		3102	31	Male	Antioquia	Positive	377				3		High		1.088			0.7715			-0.3165		High		0.921		0.7065		-0.2145		0.5008		Low				1		Low		0.5	S		2	S		0.03	S
		3104	48	Female	Meta	Positive	5				3		High		0.7725			1.0785			0.306		Low		0.881		0.99		0.109		0.0142		Low				4		High		0.5	S		16	SDD		0.06	S
		3463	31	Male	Atlantico	Positive	6				3		High		0.68			3.554			2.874		High		0.8125		2.8995		2.087		P<0.0001		High				3		Intermediatete		0.5	S		4	S		0.06	S
		3589	44	Male	Cundinamarca	Negative	100				5		Intermediate		1.024			1.1305			0.1065		High		0.9095		1.4385		0.529		P<0.0001		High				1		Low		1	S		4	S		0.12	S
		3746	48	Male	Cauca	Negative	2				5		Intermediate		0.6185			0.6575			0.039		Low		0.78		0.614		-0.166		P<0.0001		Low				3		Intermediatete		0.5	S		4	S		0.6	S
		1959	54	Male	N. santander	Negative	77				5		Intermediate		1			1.086			0.086		High		1.1165		0.8955		-0.221		P<0.0001		Low				4		High		1	S		16	SDD		0.6	S
		2641	ND	ND	ND	ND	2				6		Low		1.4015			1.11			-0.2915		High		1.6745		0.9135		-0.761		P<0.0001		Low				3		Intermediatete		1	S		1	S		0.03	S
		2672	ND	ND	ND	ND	2				5		Intermediate		0.745			1.1145			0.3695		High		1.024		0.825		-0.199		0.0123		Low				1		Low		1	S		2	S		0.06	S
		2677	72	Male	Antioquia	Positive	95				3		High		0.8345			1.8			0.9655		High		0.921		2.252		1.331		P<0.0001		High				4		High		1	S		4	S		0.12	S
		2713	ND	ND	ND	ND	95				4		Intermediate		0.8625			2.5645			1.702		High		1.1465		2.3185		1.172		P<0.0001		High				4		High		1	S		4	S		0.03	S
		2720	ND	ND	ND	ND	2				2		High		1.019			2.913			1.894		High		1.126		1.571		0.445		0.0017		Low				4		High		0.5	S		4	S		0.06	S
		2926	ND	ND	ND	ND	95				6		Low		0.724			2.48			1.756		High		0.927		2.9265		1.9995		P<0.0001		High				4		High		0.5	S		16	SDD		0.06	S
		3279	ND	ND	ND	ND	69				7		Low		0.8095			1.5425			0.733		High		0.878		0.9605		0.0825		0.0729		Low				2		Low		0.5	S		32	SDD		0.12	S
															Low capsular size
															High capsular size

## Sheet: Table S3
	Table S3. MLST allelic profiles for 29 clinical isolates of C. neoformans var. grubii. The one MT-VNII isolate is shown in gray.
			Allele types
	Isolates (H00558-I-)	ST	CAP59	GPD1	IGS1	LAC1	PLB1	SOD1	URA5	TM
	1959	77	1	1	25	3	2	1	1	VNI
	2257	69	7	5	1	3	3	1	1	VNI
	2503	63	7	1	1	18	1	1	1	VNI
	2527	69	7	5	1	3	3	1	1	VNI
	2583	377	1	5	71	18	4	1	1	VNI
	2619	377	1	5	71	18	4	1	1	VNI
	2641	2	7	1	1	1	1	1	2	VNI
	2642	377	1	5	71	18	4	1	1	VNI
	2643	69	7	5	1	3	3	1	1	VNI
	2672	2	7	1	1	1	1	1	2	VNI
	2677	95	1	23	25	3	4	1	1	VNI
	2713	95	1	23	25	3	4	1	1	VNI
	2720	2	7	1	1	1	1	1	2	VNI
	2725	69	7	5	1	3	3	1	1	VNI
	2746	5	1	3	1	5	2	1	1	VNI
	2779	69	7	5	1	3	3	1	1	VNI
	2806	69	7	5	1	3	3	1	1	VNI
	2807	23	7	1	1	2	1	1	2	VNI
	2808	69	7	5	1	3	3	1	1	VNI
	2881	298	1	3	34	5	2	1	1	VNI
	2926	95	1	23	25	3	4	1	1	VNI
	2950	69	7	5	1	3	3	1	1	VNI
	3097	95	1	23	25	3	4	1	1	VNI
	3102	377	1	5	71	18	4	1	1	VNI
	3104	5	1	3	1	5	2	1	1	VNI
	3279	69	7	5	1	3	3	1	1	VNI
	3463	6	1	1	1	3	2	1	5	VNI
	3589	100	2	9	51	8	11	12	4	VNII
	3746	2	7	1	1	1	1	1	2	VNI

## Sheet: Table S4
	Table S4. Classification of the pathogenicity of clinical isolates of C. neoformans, according to results obtained in the invertebrate model G. mellonella and reference strains with high (H99) and low (JEC21) pathogenicity.
					Log-rank (Mantel-Cox)
					H99		JEC21
		Pathogenicity	Isolate	Average mortality	P-value	IC	P-value	IC						12.3985
			H0058-I-
		Low	2257	6	***	-0.1743 to 1.031	0.0385	0.4118 to 1.588
			2641	6	***	-0.1743 to 1.031	0.0163	0.4118 to 1.588
			2725	6	***	-0.1743 to 1.031	0.0569	0.4118 to 1.588
			2807	6	***	-0.1743 to 1.031	0.0332	0.4118 to 1.588
			2926	6	***	-0.1743 to 1.031	0.0299	0.4118 to 1.588
			3097	6	***	-0.1743 to 1.031	0.1001	0.4118 to 1.588
			3279	7	***	-0.1413 to 1.064	**	0.5809 to 1.752
		Intermediate	1959-B	5	***	-0.1029 to 1.103	**	0.5785 to 1.755
			2503	4	***	-0.002860 to 1.203	***	0.8118 to 1.988
			2527	5	***	-0.1029 to 1.103	**	0.5785 to 1.755
			2642	5	***	-0.06790 to 1.068	***	0.6112 to 1.722
			2672	5	***	-0.1029 to 1.103	**	0.5785 to 1.755
			2713	4	***	0.1471 to 1.353	***	1.162 to 2.338
			2806	5	***	-0.1029 to 1.103	**	0.5785 to 1.755
			2808	5	***	-0.1029 to 1.103	***	0.5785 to 1.755
			3589	5	***	-0.06790 to 1.068	**	0.6112 to 1.722
			3746	5	***	-0.05203 to 1.143	**	0.6896 to 1.856
		High	2583	3	**	0.3971 to 1.603	***	1.745 to 2.921
			2619	3	***	0.1471 to 1.353	***	1.162 to 2.338
			2643	3	***	0.1471 to 1.353	***	1.162 to 2.338
			2677	3	**	0.3971 to 1.603	***	1.745 to 2.921
			2720	2	0.1452	0.3971 to 1.603	***	1.745 to 2.921
			2746	2	0.7267	0.3971 to 1.603	***	1.745 to 2.921
			2779	3	**	0.1471 to 1.353	***	1.162 to 2.338
			2881	3	**	0.1471 to 1.353	***	1.162 to 2.338
			2950	3	***	0.1471 to 1.353	***	1.162 to 2.338
			3102	3	***	0.1471 to 1.353	***	1.162 to 2.338
			3104	3	***	0.1471 to 1.353	***	1.162 to 2.338
			3463	3	***	0.1498 to 1.350	***	1.164 to 2.336
p <0.05 (*); p <0.01 (**); p <0.001 (***); p> 0.0001 (****). IC: confidence interval

## Sheet: Table S5
	Table S5. List of 322 genes associated with pathogenicity, capsule and melanin in C. neoformans
	Gene ID	UniProt ID	Strain	Product Description	Gene Name or Symbol	Cromosoma	Exon
	CNAG_00025	J9VDQ4	H99	vacuolar calcium exchanger	VCX1	1	11
	CNAG_00051	J9VHU5	H99	putative set3c deacetylase complex subunit	SNT1	1	6
	CNAG_00074	J9VFT3	H99	protein PNS1	.	1	16
	CNAG_00130	J9VDA1	H99	CAMK/CAMK1/CAMK1-RCK protein kinase	RCK2	1	10
	CNAG_00178	J9VI80	H99	DNA repair protein REV1	.	1	6
	CNAG_00193	J9VI93	H99	GATA type zinc finger protein asd-4	GAT1	1	5
	CNAG_07338	J9VEA6	H99	N-acyl-phosphatidylethanolamine-hydrolyzing phospholipase D	.	1	6
	CNAG_00268	Q6SSJ3	H99	acetolactate synthase, mitochondrial	ILV2	1	6
	CNAG_00293	J9VDS7	H99	Ras-like protein	RAS1	1	10
	CNAG_00315	J9VIQ1	H99	HHE domain-containing protein	.	1	3
	CNAG_00363	J9VEN4	H99	Two-component-like sensor kinase	TCO6	1	10
	CNAG_00371	J9VGP0	H99	methylglutaconyl-CoA hydratase	.	1	5
	CNAG_00373	J9VEP0	H99	glucan 1,3-beta-glucosidase	.	1	7
	CNAG_00375	J9VLF1	H99	histone acetyltransferase	GCN5	1	9
	CNAG_00389	J9VE00	H99	mitochondrial protein	.	1	4
	CNAG_00415	J9VER8	H99	CMGC/CDK protein kinase	CDC2801	1	9
	CNAG_00440	J9VE41	H99	RNA polymerase II holoenzyme cyclin-like subunit	SSN801	1	9
	CNAG_00464	J9VGV9	H99	pre-mRNA-splicing factor rse1	.	1	20
	CNAG_00522	J9VEZ2	H99	C2 domain-containing protein, C2 domain-containing protein, variant	.	1	8
	CNAG_00546	J9VF17	H99	Chitin synthase	CHS4	1	14
	CNAG_00596	J9VH74	H99	hypothetical protein	.	1	7
	CNAG_00600	J9VM07	H99	capsular associated protein	CAP60	1	3
	CNAG_00601	J9VH79	H99	glycosyl hydrolase	CEL1	1	7
	CNAG_00627	J9VM33	H99	specific transcriptional repressor	.	1	7
	CNAG_07375	J9VEJ2	H99	guanyl-nucleotide exchange factor	.	1	7
	CNAG_00638	J9VHB0	H99	GTPase	.	1	7
	CNAG_00654	J9VFB0	H99	sulfiredoxin	SRX1	1	3
	CNAG_00662	J9VHD5	H99	carboxymethylenebutenolidase	.	1	7
	CNAG_00682	J9VHF2	H99	kinesin	.	1	27
	CNAG_00697	J9VHG6	H99	UDP-glucose 4-epimerase	UGE1	1	5
	CNAG_00701	J9VMB3	H99	protein involved in gxm O-acetylation	CAS31	1	12
	CNAG_00721	J9VHJ1	H99	alpha-1,3-mannosyltransferase	CAP59	1	8
	CNAG_00744	J9VJT9	H99	alpha 1,6-mannosyltransferase	OCH1	1	6
	CNAG_00746	J9VHN1	H99	capsular associated protein	CAS35	1	9
	CNAG_00747	J9VEX3	H99	succinyl-CoA synthetase beta subunit	.	1	9
	CNAG_00757	J9VEZ9	H99	ubiquitin carboxyl-terminal hydrolase 8	DOA4	1	12
	CNAG_00770	J9VHR0	H99	DNA mismatch repair protein Msh2	MSH2	1	19
	CNAG_00800	J9VHT2	H99	nicotinamidase	.	1	4
	CNAG_00815	J9VHU4	H99	MFS transporter, SIT family, siderophore-iron:H symporter	SIT1	1	6
	CNAG_06726	J9VG40	H99	chitin synthase regulator 3	CSR3	2	5
	CNAG_07470	J9VKH8	H99	high-affinity phosphodiesterase	PDE2	2	7
	CNAG_03637	J9VN62	H99	ATP-dependent DNA helicase 2 subunit 2	YKU80	2	14
	CNAG_03648	J9VG93	H99	UDP-glucose:glycoprotein glucosyltransferase	KRE5	2	23
	CNAG_03670	J9VN93	H99	IRE protein kinase	IRE1	2	6
	CNAG_03680	J9VNA3	H99	Predicted Rho guanine nucleotide exchange factor (Rho GEF)	ROM21	2	17
	CNAG_03684	J9VKP8	H99	ATP-binding cassette, subfamily B (MDR/TAP), member 10	.	2	14
	CNAG_03695	J9VNC0	H99	capsule biosynthetic protein	CAS41	2	16
	CNAG_03716	J9VFS7	H99	pr4/barwin domain protein	BLP6	2	4
	CNAG_03735	J9VIJ7	H99	beta-1,2-xylosyltransferase	CAP4	2	15
	CNAG_03765	Q059G6	H99	trehalose-phosphatase	TPS2	2	8
	CNAG_03792	J9VL15	H99	tRNA adenylyltransferase	.	2	6
	CNAG_03794	J9VIQ9	H99	endoplasmic reticulum protein	.	2	9
	CNAG_03824	J9VNQ3	H99	solute carrier family 25 (mitochondrial phosphate transporter), member 3	.	2	9
	CNAG_03826	J9VG27	H99	histone acetyltransferase esa1	.	2	3
	CNAG_03849	J9VNS6	H99	nuclear protein	ASG1	2	6
	CNAG_03859	J9VNT6	H99	transcriptional regulator Medusa, transcriptional regulator Medusa, variant	.	2	7
	CNAG_03865	J9VNU1	H99	cytoplasmic protein	.	2	5
	CNAG_03872	J9VG63	H99	putative ubiquitin carboxyl-terminal hydrolase	UBP7	2	7
	CNAG_03876	J9VIZ7	H99	Ras family protein	.	2	7
	CNAG_03910	J9VP19	H99	myo-inositol transporter, putative	ITR6	2	12
	CNAG_03917	J9VGC3	H99	nuclear pore complex protein Nup85	NUP75	2	6
	CNAG_03929	J9VLI5	H99	putative sugar transporter	CAS42	2	6
	CNAG_03950	J9VP49	H99	transcription elongation factor spt6	.	6	2
	CNAG_04033	J9VH90	H99	alpha 1,3-glucosidase	.	2	7
	CNAG_04040	J9VPC3	H99	AGC/RSK protein kinase, AGC/RSK protein kinase, variant	FPK1	2	10
	CNAG_04090	J9VPH1	H99	activating transcription factor	ATF1	2	5
	CNAG_07499	J9VGT6	H99	Chitin synthase	CHS8	3	25
	CNAG_03048	J9VGW6	H99	Gluconokinase	IRK3	3	4
	CNAG_02996	J9VJT8	H99	flavoprotein oxygenase, flavoprotein oxygenase, variant 1, flavoprotein oxygenase, variant 2	.	3	11
	CNAG_02989	J9VHM9	H99	PX domain-containing protein	.	3	8
	CNAG_07507	J9VH36	H99	protein kinase regulator	STE50	3	12
	CNAG_02966	J9VJW2	H99	carboxypeptidase	.	3	7
	CNAG_02930	J9VH78	H99	virulence related protein of unknown function	LIV10	3	7
	CNAG_02907	J9VMF2	H99	tRNA (guanine-N(1)-)-methyltransferase	.	3	5
	CNAG_02885	J9VK40	H99	capsular associated protein	CAP64	3	9
	CNAG_02860	J9VK64	H99	endo-1,3(4)-beta-glucanase	EBG1	3	8
	CNAG_02850	J9VHF9	H99	glucan endo-1,3-alpha-glucosidase agn1	.	3	4
	CNAG_02849	J9VI20	H99	glutathione transferase	.	3	4
	CNAG_07520	J9VK92	H99	endopeptidase, endopeptidase, variant 1, endopeptidase, variant 2	.	3	10
	CNAG_02827	J9VQ81	H99	ubiquitin-like protein Nedd8	RUB1	3	5
	CNAG_02810	J9VI91	H99	pumilio-family RNA binding protein, pumilio-family RNA binding protein, variant	PUF4	3	9
	CNAG_02805	J9VHL9	H99	Putative beta-type carbonic anhydrase	CAN1	3	8
	CNAG_02797	J9VQE5	H99	putative secreted protein	CPL1	3	2
	CNAG_02771	J9VKI0	H99	DNA repair and recombination protein RAD54B	.	3	25
	CNAG_02753	J9VMY8	H99	endoplasmic reticulum protein	LIV13	3	6
	CNAG_02702	J9VIH3	H99	putative voltage-gated chloride channel	CLC-A	3	18
	CNAG_02673	J9VN50	H99	NAD dependent epimerase/dehydratase	.	3	3
	CNAG_07554	J9VN83	H99	capsular associated protein	CAP10	3	4
	CNAG_07572	J9VIQ8	H99	elongator complex protein 3	ELP3	3	8
	CNAG_02598	J9VNB0	H99	Chitinase	CHI21	3	8
	CNAG_02585	J9VI43	H99	hypothetical protein	.	3	8
	CNAG_02581	J9VKZ0	H99	capsular associated protein	CAS33	3	7
	CNAG_06925	J9VIA7	H99	arsenical-resistance protein	.	3	9
	CNAG_06929	J9VL62	H99	IQ domain-containing GTPase activating protein, IQ domain-containing GTPase activating protein, v...	.	3	11
	CNAG_04969	J9VR87	H99	UDP-glucose 6-dehydrogenase	UGD1	4	15
	CNAG_05005	J9VRC4	H99	ULK/ULK protein kinase	ATG1	4	8
	CNAG_05023	J9VIK7	H99	maltose O-acetyltransferase	CAS91	4	3
	CNAG_05081	J9VLM5	H99	phosphodiesterase, phosphodiesterase, variant	PDE1	4	8
	CNAG_05138	J9VJM1	H99	glucan 1,3-beta-glucosidase	.	4	12
	CNAG_05139	J9VPA4	H99	UDP-galactose transporter	UGT1	4	4
	CNAG_05144	J9VPA7	H99	Beta-type carbonic anhydrase	CAN2	4	6
	CNAG_05148	J9VJM8	H99	beta-1,2-xylosyltransferase 1	CXT1	4	10
	CNAG_05181	J9VLZ8	H99	white collar 1 protein	BWC1	4	4
	CNAG_05222	J9VJ62	H99	transcriptional regulator Nrg1	NRG1	4	4
	CNAG_05292	J9VJZ1	H99	alpha,alpha-trehalose-phosphate synthase (UDP- forming)	TPS1	4	8
	CNAG_05301	J9VJD9	H99	Coronin-like protein CRN1, putative	CRN1	4	17
	CNAG_06868	J9VME2	H99	Phosphopyruvate hydratase	.	5	8
	CNAG_06835	J9VJK0	H99	glucosidase	KRE61	5	9
	CNAG_06832	J9VSF5	H99	glucosidase, glucosidase, variant 1, glucosidase, variant 2	KRE62	5	9
	CNAG_06828	J9VPV8	H99	solute carrier family 36 (proton-coupled amino acid transporter)	.	5	9
	CNAG_06813	J9VMI9	H99	O-glucosyltransferase, putative	CAP1alpha	5	7
	CNAG_07408	J9VPY7	H99	STE/STE20/PAKA protein kinase, variant, ste/ste20/paka protein kinase	STE20alpha	5	10
	CNAG_06980	J9VSI4	H99	STE/STE11 protein kinase	STE11alpha	7	5
	CNAG_07411	J9VMK9	H99	histone demethylase JARID1	RUM1alpha	5	9
	CNAG_01412	J9VMQ4	H99	phosphatidate phosphatase LPIN	.	5	8
	CNAG_01384	J9VQ65	H99	hypothetical protein	.	5	18
	CNAG_01350	J9VQ99	H99	putative ubiquitin ligase	RMD5	5	5
	CNAG_01307	J9VSY5	H99	endoplasmic reticulum protein	.	5	11
	CNAG_01294	J9VKS8	H99	inositol-pentakisphosphate 2-kinase, inositol-pentakisphosphate 2-kinase, variant	IPK1	5	6
	CNAG_01283	J9VQG6	H99	beta-1,2-xylosyltransferase	CAP5	5	12
	CNAG_01239	P82476	H99	Chitin deacetylase	CDA3	5	8
	CNAG_01234	J9VKD3	H99	spore wall assembly-associated protein	.	5	10
	CNAG_01230	J9VND2	H99	chitin deacetylase 2	MP98	5	5
	CNAG_01214	J9VQR9	H99	alpha-1,6-mannosyltransferase	HOC2	5	5
	CNAG_01172	J9VL58	H99	parallel beta-helix repeat protein	PBX1	5	9
	CNAG_01163	J9VKJ1	H99	DNA repair and recombination protein RAD54-like protein	RAD54	5	8
	CNAG_01156	J9VQW6	H99	capsular related protein	CAP2	5	8
	CNAG_01147	J9VL82	H99	arp2/3 complex 20 kDa subunit	.	5	4
	CNAG_01102	J9VR10	H99	oxidoreductase	.	5	5
	CNAG_01095	J9VNQ4	H99	BEM46 family protein	.	5	9
	CNAG_01083	J9VLD5	H99	26S proteasome regulatory subunit N5	RPN5	5	9
	CNAG_01063	J9VLF3	H99	WD-repeat protein mip1	.	5	14
	CNAG_01040	J9VKV6	H99	carboxypeptidase D	.	5	7
	CNAG_00996	J9VNY5	H99	dolichyl-phosphate-mannose-protein mannosyltransferase	PMT4	5	7
	CNAG_00986	J9VNZ7	H99	adenylyltransferase and sulfurtransferase	UBA4	5	7
	CNAG_00979	J9VLN4	H99	Copper uptake transporter	CTR4	5	5
	CNAG_00939	J9VTY2	H99	glucan 1,3-beta-glucosidase	.	5	12
	CNAG_00926	J9VLR3	H99	alpha-1,3/alpha-1,6-mannosyltransferase	.	5	4
	CNAG_00914	J9VRH0	H99	glucosidase	KRE6	5	5
	CNAG_00904	J9VP63	H99	aflatoxin efflux pump AFLT	.	5	7
	CNAG_00897	J9VLU5	H99	putative glucosidase	SKN1	5	8
	CNAG_02522	J9VPF8	H99	solute carrier family 25 (mitochondrial iron transporter), member 28/37	MRS3/4	6	6
	CNAG_02444	J9VUM6	H99	hypothetical protein	.	6	8
	CNAG_02409	J9VS59	H99	hypothetical protein	LIV5	6	6
	CNAG_02351	J9VML5	H99	endochitinase	CHI4	6	8
	CNAG_02335	J9VSC0	H99	hypothetical protein	.	6	12
	CNAG_02283	J9VSG1	H99	Glucoamylase	.	6	5
	CNAG_02282	J9VV13	H99	carboxypeptidase A4, carboxypeptidase A4, variant	.	6	7
	CNAG_07636	J9VSG5	H99	protoplast regeneration and killer toxin resistance protein	CSR2	6	5
	CNAG_02236	J9VM81	H99	type 2a-like serine/threonine-protein phosphatase	PPG1	6	7
	CNAG_02225	J9VV60	H99	glucan 1,3-beta-glucosidase	EXG104	6	25
	CNAG_02217	J9VMX7	H99	Chitin synthase	CHS7	6	25
	CNAG_02215	J9VV71	H99	transcriptional activator, transcriptional activator, variant	HAP3	6	5
	CNAG_02205	J9VV80	H99	pH-response regulator protein palC, pH-response regulator protein palC, variant	.	6	5
	CNAG_02179	J9VQE3	H99	Hemolysin	.	6	14
	CNAG_02173	J9VME0	H99	transporter particle component	.	6	3
	CNAG_07647	J9VMF5	H99	voltage-gated chloride channel protein	.	6	13
	CNAG_02133	J9VQJ2	H99	6-phosphogluconolactonase	SOL3	6	3
	CNAG_02120	J9VSV3	H99	TIGR01456 family HAD hydrolase	.	6	9
	CNAG_02108	J9VQL5	H99	GTPase activating protein	.	6	9
	CNAG_02071	J9VNA7	H99	putative scaffold protein	BNI4	6	8
	CNAG_02067	J9VMP4	H99	vacuolar protein	.	6	5
	CNAG_02036	J9VNE4	H99	putative sugar transporter	CAS4	6	10
	CNAG_02035	J9VT31	H99	triose-phosphate isomerase	.	6	4
	CNAG_06566	J9VR17	H99	hypothetical protein	.	7	15
	CNAG_06574	J9VR25	H99	antiphagocytic protein 1	APP1	7	3
	CNAG_06602	J9VN69	H99	cysteine-type peptidase	.	7	1
	CNAG_06632	J9VN92	H99	Atypical/ABC1 protein kinase	ABC1	7	11
	CNAG_06655	J9VW83	H99	GPI-anchor transamidase	GPI8	7	5
	CNAG_06659	J9VTM7	H99	beta-hexosaminidase	HEX1	7	11
	CNAG_06668	J9VNZ0	H99	mitochondrial protein	.	7	6
	CNAG_06671	J9VRE6	H99	TKL protein kinase	YKL1	7	9
	CNAG_06678	J9VNZ9	H99	putative chitin synthase regulator	CSR1	7	5
	CNAG_05700	J9VP48	H99	endoplasmic reticulum protein	.	7	5
	CNAG_05799	J9VPD7	H99	Chitin deacetylase	CDA1	7	7
	CNAG_05815	J9VU42	H99	glucosidase	KRE64	7	23
	CNAG_05817	J9VRU7	H99	GDP-mannose transporter 1	GMT1	7	9
	CNAG_05818	J9VNT4	H99	Chitin synthase	CHS5	7	13
	CNAG_05838	J9VNV3	H99	rho GTPase activating protein (GAP) homolog	RGD1	7	17
	CNAG_05862	J9VRZ3	H99	DNA excision repair protein ERCC-1, DNA excision repair protein ERCC-1, variant	.	7	6
	CNAG_05886	J9VS15	H99	ubiquitin-conjugating enzyme E2	MMS2	7	5
	CNAG_05896	J9VS24	H99	ubiquitin-like 1-activating enzyme E1 B	UBA2	7	9
	CNAG_05913	J9VPP3	H99	Alpha-glucosidase	.	7	7
	CNAG_05931	J9VX04	H99	protein btn1	.	7	3
	CNAG_05934	J9VPR1	H99	translin domain protein	LIV15	7	7
	CNAG_07695	J9VUH7	H99	gamma-aminobutyric acid transporter	.	7	11
	CNAG_07701	J9VX37	H99	putative copper ion transporter	CTR1	7	5
	CNAG_05977	J9VPV9	H99	proteasome activator subunit 4	.	7	19
	CNAG_03096	J9VUM1	H99	UDP-glucose 4-epimerase	.	8	4
	CNAG_03099	O13356	H99	chitin synthase 1	CHS1	8	6
	CNAG_03116	J9VSF4	H99	forkhead transcription factor 3	HCM1	8	5
	CNAG_03120	J9VXA5	H99	alpha-1,3-glucan synthase, alpha-1,3-glucan synthase, variant	AGS1	8	14
	CNAG_03138	J9VUS5	H99	ubiquitin-protein ligase	CUL3	8	10
	CNAG_03140	J9VSH8	H99	Sugar transporter	.	8	13
	CNAG_03146	J9VPG5	H99	Alpha-amylase	.	8	19
	CNAG_03153	J9VUW7	H99	SEC14 cytosolic factor	SEC14-1	8	5
	CNAG_03158	J9VUY5	H99	alpha-1,3-mannosyltransferase CMT1	CMT1	8	4
	CNAG_03187	J9VV12	H99	Protoporphyrinogen oxidase	.	8	2
	CNAG_03188	J9VXK7	H99	histone-lysine N-methyltransferase, H3 lysine-36 specific	SET202	8	14
	CNAG_03213	J9VQC5	H99	UV damage endonuclease UvdE, UV damage endonuclease UvdE, variant	UVE1	8	9
	CNAG_03232	J9VQE1	H99	lactamase	.	8	5
	CNAG_03262	J9VQG3	H99	myo-inositol-1(or 4)-monophosphatase	.	8	13
	CNAG_03322	J9VQK9	H99	UDP-glucuronate decarboxylase	UXS1	8	8
	CNAG_03326	J9VQ06	H99	Chitin synthase	CHS2	8	12
	CNAG_03345	J9VXY1	H99	putative translational repressor	SSD1	8	18
	CNAG_03406	J9VVI6	H99	compass component spp1	SPP101	8	7
	CNAG_03409	J9VQU1	H99	osomolarity two-component system, response regulator SKN7	SKN7	8	7
	CNAG_03412	J9VT91	H99	Chitinase	CHI2	8	13
	CNAG_03426	J9VY61	H99	GDP-mannose transporter 2	GMT2	8	6
	CNAG_03433	J9VQA1	H99	endo alpha-1,4 polygalactosaminidase precursor	.	8	7
	CNAG_03438	J9VQA5	H99	hexose transporter	HXT1	8	6
	CNAG_07736	J9VY93	H99	glucan endo-1,3-alpha-glucosidase agn1	.	8	6
	CNAG_03555	J9VVX9	H99	acylglycerone-phosphate reductase	.	8	5
	CNAG_03565	J9VVZ0	H99	plasma-membrane proton-efflux P-type ATPase	.	8	15
	CNAG_04119	J9VTV9	H99	rho guanyl-nucleotide exchange factor	ROM2	9	11
	CNAG_04131	J9VQX1	H99	antiviral helicase SKI2	.	9	21
	CNAG_04158	J9VRN3	H99	Nucleosome assembly complex protein	HIRA	9	14
	CNAG_04191	J9VRR0	H99	SCYL protein kinase	CEX1	9	11
	CNAG_04196	J9VRR4	H99	actin binding protein	.	9	7
	CNAG_04215	Q8TG24	H99	sulfate adenylyltransferase	MET3	9	5
	CNAG_04225	J9VR88	H99	hypothetical protein	.	9	9
	CNAG_04245	J9VRA4	H99	Chitinase, chitinase, variant	CHI22	9	4
	CNAG_04275	J9VZ47	H99	Metalloendopeptidase	.	9	9
	CNAG_04293	J9VWP5	H99	vacuolar protein sorting 41	VPS41	9	14
	CNAG_04304	J9VZ71	H99	T-complex protein 1 subunit zeta	.	9	9
	CNAG_04312	J9VS07	H99	mannose-6-phosphate isomerase	MAN1	9	4
	CNAG_04314	J9VZ80	H99	NAD kinase, NAD kinase, variant	YEF1	9	6
	CNAG_04320	J9VUH0	H99	polysaccharide synthase Cps1p	CPS1	9	7
	CNAG_04352	J9VS43	H99	Putative zinc finger transcription factor	ZAP103	9	3
	CNAG_04380	J9VUL8	H99	peptidase, peptidase, variant	.	9	4
	CNAG_04403	J9VWY3	H99	CCCH zinc finger protein	.	9	6
	CNAG_04523	J9VRZ1	H99	glyceraldehyde-3-phosphate dehydrogenase, type I	.	9	8
	CNAG_04925	J9VSN9	H99	nuclear protein	.	10	8
	CNAG_04906	J9VSR2	H99	26S protease regulatory subunit 10B	.	10	9
	CNAG_04896	J9VZX6	H99	tyrosine-tRNA ligase	.	10	5
	CNAG_04864	J9VSB5	H99	iron regulator 1, iron regulator 1, variant	CIR1	10	5
	CNAG_04797	J9VXU7	H99	signal recognition particle subunit SRP19	.	10	3
	CNAG_04761	J9VVP0	H99	Ras family protein	RAS2	10	5
	CNAG_04755	J9VSQ1	H99	STE/STE11/BCK1 protein kinase	BCK1	10	9
	CNAG_04753	J9VXY3	H99	Gluconolactonase	.	10	9
	CNAG_04678	J9W0G9	H99	AGC/AKT protein kinase	YPK1	10	9
	CNAG_04611	J9VTL7	H99	ubiquitin-conjugating enzyme E2 H	UBC8	10	6
	CNAG_04609	J9VW13	H99	argonaute	37104	10	22
	CNAG_04552	J9VTS6	H99	putative myo-inositol transporter	ITR1A	10	6
	CNAG_01485	J9VW95	H99	D-lactate dehydrogenase (cytochrome)	.	11	5
	CNAG_07591	J9VTE0	H99	mitochondrial metalloendopeptidase OMA1	.	11	6
	CNAG_01521	J9VWC8	H99	metallo-beta-lactamase	.	11	6
	CNAG_01537	Q58Z64	H99	ATP-dependent RNA helicase VAD1	VAD1	11	8
	CNAG_01558	J9VU15	H99	chlorophyll synthesis pathway protein BchC	.	11	6
	CNAG_01562	J9VTI4	H99	pr4/barwin domain protein	BLP4	11	3
	CNAG_01584	J9VYQ7	H99	hydrolase	.	11	5
	CNAG_01604	J9VU61	H99	TIGR01458 family HAD hydrolase, TIGR01458 family HAD hydrolase, variant	.	11	4
	CNAG_01611	J9VWM6	H99	infection related protein of unknown function	LIV8	11	3
	CNAG_01626	J9VWP2	H99	transcriptional adapter 2-alpha	ADA2	11	10
	CNAG_01631	J9VWP6	H99	mRNA cap guanine-N7 methyltransferase	.	11	7
	CNAG_01644	J9VYV9	H99	hypothetical protein	MLN4	11	2
	CNAG_01653	J9VUB8	H99	cytokine inducing-glycoprotein	CIG1	11	4
	CNAG_01654	J9VYW9	H99	putative capsule structure designer protein	CAS34	11	11
	CNAG_01678	J9VTY9	H99	Na /H exchanger AnNHA1	NHA1	11	9
	CNAG_01681	J9W1F7	H99	cytosine permease	FCY2	11	10
	CNAG_01683	J9VUI4	H99	Monosaccharide transporter	STL1	11	9
	CNAG_01686	J9W1G1	H99	hypothetical protein	.	11	14
	CNAG_01690	J9VZ39	H99	MFS transporter, MFS transporter, variant 1, MFS transporter, variant 2	.	11	21
	CNAG_01701	J9W1H3	H99	RTA1 domain-containing protein	.	8	11
	CNAG_01702	J9VX02	H99	Integral membrane protein	.	11	6
	CNAG_01732	J9VZ74	H99	nuclear protein localization protein 4	.	11	7
	CNAG_01742	J9VZ83	H99	aquaporin-associated protein	AQY1	11	9
	CNAG_01823	J9VZE3	H99	myo-inositol-1(or 4)-monophosphatase, myo-inositol-1(or 4)-monophosphatase, variant	.	11	14
	CNAG_01837	J9VUV4	H99	vacuolar protein sorting-associated protein VPS35	.	11	8
	CNAG_01868	J9VZI0	H99	protein KTI12	.	11	5
	CNAG_01941	J9VXJ5	H99	glucan synthesis regulatory protein	.	11	5
	CNAG_01946	J9VXK0	H99	allantoate permease	.	11	8
	CNAG_02006	J9VUQ1	H99	protein N-terminal amidase	.	11	6
	CNAG_02008	J9VZU0	H99	nuclear protein	OVA1	11	6
	CNAG_05993	J9VXT3	H99	transmembrane transporter Liz1p, transmembrane transporter Liz1p, variant	.	12	14
	CNAG_05994	J9VUT3	H99	multidrug transporter	.	12	13
	CNAG_06012	J9VXV6	H99	NADH-cytochrome b5 reductase 1	.	12	10
	CNAG_06016	J9VXW1	H99	alpha-1,3-mannosyltransferase	CAP6	12	7
	CNAG_06031	J9W2B9	H99	beta-glucan synthesis-associated protein, beta-glucan synthesis-associated protein, variant	KRE63	12	6
	CNAG_06074	J9VVK9	H99	cytoplasmic protein, cytoplasmic protein, variant	LPI4	12	7
	CNAG_06107	J9VV30	H99	G protein beta subunit-like	.	12	11
	CNAG_06165	J9VVD0	H99	sterility protein Ste20	.	12	23
	CNAG_06168	J9W2Q3	H99	S-(hydroxymethyl)glutathione dehydrogenase	GNO1	12	10
	CNAG_06190	J9VW10	H99	N-acetylglucosamine-6-phosphate deacetylase	.	12	6
	CNAG_06205	J9VVG1	H99	pr4/barwin domain protein	BLP3	12	2
	CNAG_06241	J9W0J5	H99	acidic laccase	CFO1	12	10
	CNAG_06279	J9VW92	H99	transportin-3	.	13	6
	CNAG_06283	J9VW97	H99	putative myb-like mRNA polymerase I termination factor	LIV4	13	5
	CNAG_06300	J9W303	H99	glutamate-cysteine ligase catalytic subunit, glutamate-cysteine ligase catalytic subunit, variant	.	13	13
	CNAG_06316	J9VWC6	H99	glycine cleavage system H protein	.	13	4
	CNAG_06336	J9W0T8	H99	glucan 1,3-beta-glucosidase	.	13	12
	CNAG_06382	J9W363	H99	beta-transducin repeat containing protein	.	13	5
	CNAG_06411	J9W100	H99	mutanase	.	13	5
	CNAG_07937	Q8X226	H99	O-acetyltransferase	CAS1	13	9
	CNAG_06487	J9VWT0	H99	Chitin synthase	CHS6	13	21
	CNAG_06497	J9VW72	H99	microsomal epoxide hydrolase	.	13	6
	CNAG_06508	O93927	H99	1,3-beta-glucan synthase component FKS1	FKS1	13	9
	CNAG_05336	J9W3I3	H99	Glucose transporter, glucose transporter, variant 1, glucose transporter, variant 2	.	14	14
	CNAG_05351	J9VWB9	H99	phosphomannomutase	PMM1	14	4
	CNAG_05372	J9W1C6	H99	B2-aldehyde-forming enzyme	BLP5	14	4
	CNAG_05388	J9W3N0	H99	formamidopyrimidine-DNA glycosylase	.	14	12
	CNAG_05392	J9W1E1	H99	specific RNA polymerase II transcription factor	ZAP104	14	6
	CNAG_05395	J9VWG9	H99	rab guanyl-nucleotide exchange factor	VAM6	14	12
	CNAG_05420	J9VX63	H99	Nutrient and stress factor 1, putative	USV101	14	4
	CNAG_05465	J9W3X8	H99	G protein beta subunit Gib2	GIB2	14	6
	CNAG_05562	J9W1W2	H99	parallel beta-helix repeat protein	PBX2	14	4
	CNAG_05581	J9VXM5	H99	Chitin synthase	CHS3	14	6
	CNAG_05600	J9VXP0	H99	indigoidine synthase A family protein	IGI1	14	9
	CNAG_05607	J9W473	H99	cytoplasmic protein	.	14	6
	CNAG_05622	J9VX67	H99	specific transcriptional repressor	RPH1	14	12
	CNAG_05662	J9VXU6	H99	Polyol transporter protein 1	PTP1	14	8
	CNAG_05663	J9W239	H99	cell wall integrity protein scw1	.	14	6
	CNAG_00740	J9VMF4	H99	swi/snf chromatin-remodeling complex subunit	SNF5	1	9
	CNAG_02867	J9VMJ1	H99	phosphatidylinositol phospholipase C, delta	PLC1	3	7
	CNAG_02434	J9VUN4	H99	Copper transport protein ATX1	ATX1	6	3
	CNAG_02048	J9VQT3	H99	Proline dehydrogenase	PUT5	6	4
	CNAG_07680	J9VNY9	H99	transcriptional activator hap5	HAP5	7	4
	CNAG_03464	J9VQZ4	H99	Laccase 2	LAC2	8	14
	CNAG_04453	J9VSD3	H99	inositolphosphorylceramide synthase	IPC1	9	2
	CNAG_04637	J9VTJ3	H99	multiprotein-bridging factor 1	MBF1	10	6
	CNAG_06415	J9VWM0	H99	Cu2 -exporting ATPase	CCC2	13	5
	CNAG_05431	J9W1H7	H99	pH-response transcription factor pacC/RIM101	RIM101	14	3

## Sheet: Table S6
	Table S6. Genomic variants associated with phenotypic groups and type sequences
				phenotype	Pathogenicity	Low	Inter	High	Inter	Low	High	High	High	Inter	High	High	High	High	Inter	Low	Inter	High	Low	High	Inter	Inter	High	Low	Inter	High	Inter	Low	Low
					Melanin	Inter	Low	High	Inter	High	High	High	Low	High	Low	Low	High	Inter	High	Low	Low	Low	Low	Inter	Low	Low	Inter	Low	High	High	High	High	Inter	.
					Capsule	Low	Low	Low	Low	Low	Low	Low	Low	Low	Low	Low	Low	High	High	Low	High	High	High	High	High	High	High	Low	Low	High	High	High	High
				Reference (strain H99)	ST	ST2				ST23	ST298	ST377				ST5		ST6	ST63	ST69									ST77	ST95
	ID_Gen	Position	ID		Alternative	2641	2672	2720	3746	2807	2881	2583	2619	2642	3102	2746	3104	3463	2503	2257	2527	2643	2725	2779	2806	2808	2950	3279	1959	2677	2713	2926	3097
	CNAG_02048	1336128	v_54313	G	A	G	G	G	G	G	G	A	A	A	A	G	G	G	A	A	A	A	A	A	A	A	A	A	G	A	A	A	A
	CNAG_05662	909839	v_103271	T	A	T	T	T	T	T	T	A	A	A	A	T	T	T	A	A	A	A	A	A	A	A	A	A	A	A	A	A	A
	CNAG_05662	909948	v_103273	A	G	A	A	A	A	A	A	G	G	G	G	A	A	A	G	G	G	G	G	G	G	G	G	G	G	G	G	G	G
	CNAG_05662	909996	v_103276	G	C	G	G	G	G	G	G	C	C	C	C	G	G	G	C	C	C	C	C	C	C	C	C	C	C	C	C	C	C
	CNAG_05662	909997	v_103277	T	G	T	T	T	T	T	T	G	G	G	G	T	T	T	G	G	G	G	G	G	G	G	G	G	G	G	G	G	G
	CNAG_03849	1004543	v_19696	G	A	G	G	G	G	G	G	A	A	A	A	G	G	A	G	A	A	A	A	A	A	A	A	A	A	A	A	A	A
	CNAG_00315	809799	v_5620	G	A	G	G	G	G	G	G	G	G	G	G	G	G	G	G	A	A	A	A	A	A	A	A	A	G	G	G	G	G
	CNAG_00315	809963	v_5626	A	G	A	A	A	A	A	A	A	A	A	A	A	A	A	A	G	G	G	G	G	G	G	G	G	A	A	A	A	A
	CNAG_04753	498755	v_79289	C	T	C	C	C	C	C	C	C	C	C	C	C	C	C	C	T	T	T	T	T	T	T	T	T	C	C	C	C	C
	CNAG_00815	2161736	v_13292	A	C	A	A	A	A	A	A	A	A	A	A	A	A	A	A	C	C	C	C	C	C	C	C	C	A	A	A	A	A
	CNAG_02860	588733	v_25915	C	T	C	C	C	C	C	C	C	C	C	C	C	C	C	C	T	T	T	T	T	T	T	T	T	C	C	C	C	C
	CNAG_05607	761351	v_102327	A	G	A	A	A	A	A	A	A	A	A	A	A	A	A	A	G	G	G	G	G	G	G	G	G	A	A	A	A	A
	CNAG_01868	1137808	v_87127	G	A	G	G	G	G	G	G	G	G	G	G	G	G	G	G	A	A	A	A	A	A	A	A	A	G	G	G	G	G
	CNAG_01283	696201	v_40943	A	T	A	A	A	A	A	A	A	A	A	A	A	A	A	A	T	T	T	T	T	T	T	T	T	A	A	A	A	A
	CNAG_02133	1111049	v_52958	G	A	G	G	G	G	G	G	G	G	G	G	G	G	G	G	A	A	A	A	A	A	A	A	A	G	G	G	G	G
	CNAG_04609	895679	v_81237	G	A	G	G	G	G	G	G	G	G	G	G	G	G	G	G	A	A	A	A	A	A	A	A	A	G	G	G	G	G
	CNAG_02048	1335591	v_54312	C	T	C	C	C	C	C	T	T	T	T	T	T	T	T	T	T	T	T	T	T	T	T	T	T	T	T	T	T	T
	CNAG_05005	206361	v_31454	A	G	A	A	A	A	A	G	G	G	G	G	G	G	G	G	G	G	G	G	G	G	G	G	G	G	G	G	G	G
	CNAG_00178	483839	v_3277	G	A	G	G	G	G	G	A	A	G	G	G	A	A	G	G	G	G	G	G	G	G	G	G	G	A	G	G	G	G
	CNAG_00389	1025161	v_7280	G	A	G	G	G	G	G	G	G	G	G	G	G	G	G	G	A	A	A	A	A	A	A	A	A	G	G	G	G	G
	CNAG_00996	1480706	v_45270	C	T	C	C	C	C	C	T	T	C	C	C	T	T	C	C	C	C	C	C	C	C	C	C	C	T	C	C	C	C
	CNAG_01040	1368356	v_44151	T	C	T	T	T	T	T	T	T	T	T	T	T	T	T	T	C	C	C	C	C	C	C	C	C	T	T	T	T	T
	CNAG_01063	1303221	v_43725	A	G	A	A	A	A	A	A	A	A	A	A	A	A	A	A	G	G	G	G	G	G	G	G	G	A	A	A	A	A
	CNAG_01294	665439	v_40754	G	A	G	G	G	G	G	A	A	A	A	A	A	A	A	A	G	G	G	G	G	G	G	G	G	A	A	A	A	A
	CNAG_01584	357790	v_83704	T	C	T	T	T	T	T	T	T	T	T	T	T	T	T	T	C	C	C	C	C	C	C	C	C	T	T	T	T	T
	CNAG_01631	467015	v_84115	C	G	C	C	C	C	C	G	G	C	C	C	G	G	G	C	C	C	C	C	C	C	C	C	C	C	C	C	C	C
	CNAG_02008	1517925	v_89506	C	A	C	C	C	C	C	C	C	C	C	C	C	C	C	C	A	A	A	A	A	A	A	A	A	C	C	C	C	C
	CNAG_02217	889314	v_52006	A	G	A	A	A	A	A	A	A	A	A	A	A	A	A	A	G	G	G	G	G	G	G	G	G	A	A	A	A	A
	CNAG_02283	706018	v_51238	C	A	C	C	C	C	A	A	A	A	A	A	A	A	A	A	C	C	C	C	C	C	C	C	C	A	A	A	A	A
	CNAG_02771	808516	v_27004	C	T	C	C	C	C	T	T	C	T	T	T	T	T	T	T	T	T	T	T	T	T	T	T	T	T	T	T	T	T
	CNAG_03048	122769	v_23687	A	G	A	A	A	A	A	A	A	A	A	A	A	A	A	A	G	G	G	G	G	G	G	G	G	A	A	A	A	A
	CNAG_03138	163143	v_63871	C	A	C	C	C	C	C	A	A	C	C	C	A	A	C	C	C	C	C	C	C	C	C	C	C	A	C	C	C	C
	CNAG_03138	163147	v_63872	A	T	A	A	A	A	A	T	T	A	A	A	T	T	A	A	A	A	A	A	A	A	A	A	A	T	A	A	A	A
	CNAG_03187	288899	v_64696	A	G	A	A	A	A	A	A	A	A	A	A	A	A	A	A	G	G	G	G	G	G	G	G	G	A	A	A	A	A
	CNAG_03187	289632	v_64706	C	A	C	C	C	C	C	C	C	C	C	C	C	C	C	C	A	A	A	A	A	A	A	A	A	C	C	C	C	C
	CNAG_03188	291798	v_64711	G	T	G	G	G	G	G	T	T	T	T	T	T	T	T	T	T	T	T	T	T	T	T	T	T	T	T	T	T	T
	CNAG_03188	291823	v_64712	C	T	C	C	C	C	C	T	T	T	T	T	T	T	T	T	T	T	T	T	T	T	T	T	T	T	T	T	T	T
	CNAG_03406	872156	v_67691	C	T	C	C	C	C	C	C	C	C	C	C	C	C	C	C	T	T	T	T	T	T	T	T	T	C	C	C	C	C
	CNAG_03433	938867	v_68391	A	G	A	A	A	A	A	A	A	A	A	A	A	A	A	A	G	G	G	G	G	G	G	G	G	G	A	A	A	A
	CNAG_03555	1268874	v_70513	C	G	C	C	C	C	C	G	G	G	G	G	G	G	C	G	C	C	C	C	C	C	C	C	C	G	G	G	G	G
	CNAG_03555	1268836	v_70512	C	G	C	C	C	C	C	G	G	G	G	G	G	G	C	G	C	C	C	C	C	C	C	C	C	G	G	G	G	G
	CNAG_03684	530389	v_17217	C	T	C	C	C	C	C	C	C	C	C	C	C	C	C	C	T	T	T	T	T	T	T	T	T	C	C	C	C	C
	CNAG_03917	1183653	v_20555	G	A	G	G	G	G	G	A	A	A	A	A	A	A	A	A	G	G	G	G	G	G	G	G	G	A	A	A	A	A
	CNAG_04119	62017	v_71273	C	G	C	C	C	C	G	C	G	G	G	G	C	C	G	C	G	G	G	G	G	G	G	G	G	G	G	G	G	G
	CNAG_04380	720579	v_74313	A	C	A	A	A	A	A	A	C	A	A	A	A	A	A	A	C	C	C	C	C	C	C	C	C	A	A	A	A	A
	CNAG_05562	650683	v_101916	A	G	A	A	A	A	A	A	A	A	A	A	A	A	A	A	G	G	G	G	G	G	G	G	G	A	A	A	A	A
	CNAG_06382	346050	v_95963	A	G	A	A	A	A	A	A	A	A	A	A	A	A	A	G	G	G	G	G	G	G	G	G	G	A	A	A	A	A
	CNAG_06929	1549324	v_30296	G	T	G	G	G	G	T	T	T	T	T	T	T	T	T	T	G	G	G	G	G	G	G	G	G	T	T	T	T	T
